# Supplementary material for: Lower MeDiC score is associated with non-referral to multidisciplinary team meeting discussion in bladder cancer patients: a nationwide and population-based study
Source: Acta Oncol. 2025 May 5;64:42756. doi: 10.2340/1651-226X.2025.42756 (PMC12067983; doi:10.2340/1651-226X.2025.42756)
Supplement: Lower MeDiC score is associated with non-referral to multidisciplinary team meeting discussion in bladder cancer patients: a nationwide and population-based study [file AO-64-42756-s1.xlsx]

## Sheet: Blad1
	Complexity Item	Description	Maximal points
	Pathology
1	Malignancy	Patient with a new diagnosis of bladder cancer	1
2	Invasive component	Grade 3 according to WHO 1999	1
3	Residual tumour	Not relevant, all are primary tumors before treatment	0
4	Recurrence	Not relevant, all are primary tumors	0
5	Multiple cancers	Not relevant for advanced bladder cancer T2-T4 and information not available in BB 2.0 for stage T1	0
6	Increased size	T1 = 1p and T2-T4 =2p	2
7	Nodes affected	N1-N3	1
8	Metastases	M1	4
9	Advanced stage, progressive	Stage T2 and above and N1-3 and M1	1
10	Unusual or rare tumour type	Information on histologic subtypes not available in BB 2.0	0
	Patient factors
11	Previous history of cancer	Within 10 years before the bladder cancer diagnosis	1
12	Previous oncological treatments	Information not available in BB 2.0	0
13	Significant surgical history	All abdomial surgeries* within 10 years of the bladder cancer diagnosis	3
14	Significant physical comorbidity	Drug Comorbidity Index (DCI). first quartile = 0 p, second quartile = 1 p, third quartile = 2, and fourth quartile = 3 p	3
15	Mental health and cognitive comorbidity	Dementia, anxiety, depression or psychosis	4
16	Socio-economic issues	Level of eduction with mandatory school = 3 p, high school or university = 0 p	3
17	Lifestyle risks	Information not available in BB 2.0	0
18	Patient choice and family opinion	Information not available in BB 2.0	0
	Treatment factors
19	Diagnostic uncertainty & inconclusiveness of diagnostic tests	Information not available in BB 2.0	0
20	Further tests and patient assessment needed	Information not available in BB 2.0	0
21	Further input needed from other specialties	Information not available in BB 2.0	0
22	Unusual anatomy/ distribution of tumour	Information not available in BB 2.0	0
23	Guidelines/ pathway do not account for patients specific situation	Information not available in BB 2.0	0
24	Conflict of opinions	Information not available in BB 2.0	0
25	Treatment toxicity and contraindications	Cystectomy in an individual 80 years and above or neoadjuvant chemotherapy in an individual 76 years and above	3
26	Trial eligibility	All patients in BB 2.0	1
